# Supplementary material for: 7-Ketolithocholic Acid Exerts Anti-Renal Fibrotic Effects Through FXR-Mediated Inhibition of TGF-β/Smad and Wnt/β-Catenin Pathways
Source: Pharmaceuticals (Basel). 2025 Dec 21;19(1):15. doi: 10.3390/ph19010015 (PMC12845293; doi:10.3390/ph19010015)
Supplement: Supplementary file 1 [file pharmaceuticals-19-00015-s001.zip]

Archive with 1 entries (1 files):
- pharmaceuticals-4013548-supplementary.pdf
